# Supplementary material for: Barriers to and Facilitators of Providing Care for Adolescents Suffering from Rare Diseases: A Mixed Systematic Review
Source: Pediatr Rep. 2023 Aug 9;15(3):462–82. doi: 10.3390/pediatric15030043 (PMC10443320; doi:10.3390/pediatric15030043)
Supplement: Supplementary file 1 [file pediatrrep-15-00043-s001.zip]

Archive with 1 entries (1 files):
- pediatrrep-2498092-supplementary.pdf
